# Supplementary material for: A Recipe for Resilience: A Systematic Review of Diet and Adolescent Mental Health
Source: Nutrients. 2025 Nov 24;17(23):3677. doi: 10.3390/nu17233677 (PMC12693682; doi:10.3390/nu17233677)
Supplement: Supplementary file 1 [file nutrients-17-03677-s001.zip]

Archive with 1 entries (1 files):
- nutrients-3985605-supplementary.pdf
